# Supplementary material for: Unidirectional recruitment between MeCP2 and KSHV-encoded LANA revealed by CRISPR/Cas9 recruitment assay
Source: PLoS Pathog. 2025 Mar 10;21(3):e1012972. doi: 10.1371/journal.ppat.1012972 (PMC11913271; doi:10.1371/journal.ppat.1012972)
Supplement: S2 Table — The table includes all the values that were used to generate graphs in this study. (XLSX) [file ppat.1012972.s007.xlsx]

## Sheet: Fig 2
Fig 2 D
ORC2. B															ORC2 A															sin3aB															sin3aA
0.783	0.685	0.687	0.869	0.853	0.592	0.716	0.818	0.725	0.809	0.739	0.77	0.791	0.781	0.905	0.888	0.73	0.886	0.854	0.801	0.758	0.831	0.873	0.783	0.865	0.857	0.873	0.794	0.928	0.833	0.761	0.765	0.712	0.787	0.715	0.631	0.696	0.686	0.689	0.657	0.71	0.707	0.735	0.711	0.713	0.724	0.701	0.687	0.692	0.736
[truncated: 40 more columns]

## Sheet: Fig 3
Fig 3 E
	IgG			LANA
treatment #1	0.000646794	0.000711016	0.000624255	0.00617124	0.00403074	0.00392846
treatment #2	0.000962496	0.000818301	0.00162549	0.000800497	0.000563957	0.000408446
treatment #3	0.00063262	0.000507809	0.00220666	0.00528289	0.00658843	0.00322507
treatment #4	0.000418668	0.000473556	0.000163766	0.00183445	0.00152627	0.00130959
treatment #5	0.00077688	0.0010488	0.000184717	0.00154441	0.000797415	0.000283218
	IgG			MeCP2
treatment #1	0.000646794	0.000711016	0.000701228	0.00604084	0.00419927	0.00639399
treatment #2	0.000962496	0.000818301	0.000745333	0.00572294	0.00631928	0.00908089
treatment #3	0.00063262	0.000507809	0.000908618	0.0639183	0.0673034	0.146953
treatment #4	0.000418668	0.000473556	0.00101172	0.00710783	0.00626399	0.00571131
treatment #5	0.00077688	0.0010488	0.000974044	0.00703019	0.00410359	0.00999465
Fig 3 D
MF24																				MF10																				MF40
0.819	0.454	0.585	0.748	0.641	0.718	0.588	0.706	0.613	0.685	0.689	0.581	0.64	0.812	0.472						0.679	0.611	0.6	0.582	0.789	0.517	0.665	0.669	0.608	0.657	0.796	0.624	0.59	0.651	0.598						0.594	0.293	0.444	0.496	0.623	0.449	0.456	0.593	0.275	0.629
[truncated: 5 more columns]

## Sheet: Fig 5
Fig 4 C
Fc-mecp2 and HDAC1 B																				Fc-mecp2 and HDAC1 A																				Fc-hdac1 and macp2 B
0.664	0.566	0.86	0.705	0.691	0.608	0.626	0.763	0.652	0.528	0.618	0.717	0.792	0.762	0.625						0.655	0.646	0.685	0.642	0.681	0.571	0.673	0.603	0.78	0.563	0.695	0.533	0.51	0.745	0.692						0.498	0.416	0.293	0.403	0.533	0.449	0.551	0.491	0.506	0.486
[truncated: 20 more columns]

## Sheet: Fig 6
Fig 5 H
treatment C																				treatment D
0.834	0.719	0.791	0.713	0.728	0.717	0.525	0.806	0.694	0.797	0.944	0.602	0.712	0.674	0.853						0.687	0.793	0.897	0.977	0.721	0.939	0.932	0.811	0.923	0.596	0.992	0.888	0.988	0.987	0.893
Fig 5 C
Fc-HP1 and Mecp21 B																				Fc-HP1 and Mecp21 A
0.45	0.153	0.224	0.156	0.151	0.194	0.196	0.289	0.19	0.184	0.158	0.329	0.27	0.41							0.328	0.272	0.267	0.236	0.117	0.176	0.207	0.112	0.24	0.286	0.13	0.159	0.195	0.362

## Sheet: Fig 4
Fig 6 D
wt Mecp2																				T158M																				MBD del
0.659	0.678	0.525	0.761	0.737	0.698	0.619	0.825	0.79	0.73	0.737	0.774	0.509	0.534	0.662						0.628	0.796	0.831	0.479	0.435	0.748	0.698	0.543	0.633	0.702	0.751	0.539	0.395	0.635	0.457						0.371	0.53	0.254	0.271	0.238	0.323	0.33	0.222	0.534	0.365
Fig 6 B
wt															T158M															MBD															GFP
0.656	0.605	0.569	0.617	0.829	0.61	0.645	0.621	0.613	0.57	0.787	0.609	0.623	0.658	0.602	0.502	0.664	0.636	0.58	0.524	0.527	0.502	0.601	0.54	0.656	0.397	0.585	0.528	0.512	0.405	0.573	0.408	0.46	0.498	0.638	0.542	0.559	0.519	0.587	0.51	0.558	0.465	0.357	0.493	0.471	0.44	0.309	0.505	0.241	0.614
[truncated: 25 more columns]

## Sheet: Fig S2
Fig S2 C
HCT Mecp2																				HCT Mecp2 plus LANA																				HCT DKO Mecp2
0.26	0.281	0.295	0.31	0.322	0.329	0.337	0.339	0.341	0.346	0.353	0.412	0.448	0.51	0.539						0.198	0.224	0.242	0.308	0.308	0.324	0.324	0.327	0.333	0.34	0.352	0.357	0.369	0.393	0.41						0.324	0.33	0.333	0.337	0.353	0.369	0.393	0.394	0.404	0.408
[truncated: 20 more columns]

## Sheet: Fig S5
Fig S5 B
wt Mecp2																				T158M																				MBD del
0.792	0.844	0.838	0.839	0.914	0.795	0.86	0.735	0.861	0.833	0.807	0.811	0.826	0.756	0.765						0.711	0.891	0.909	0.711	0.743	0.504	0.614	0.79	0.82	0.821	0.771	0.787	0.82	0.776	0.859						0.572	0.563	0.544	0.671	0.835	0.541	0.281	0.605	0.716	0.736
[truncated: 5 more columns]
